# Supplementary material for: Sar1 Affects the Localization of Perilipin 2 to Lipid Droplets
Source: Int J Mol Sci. 2022 Jun 7;23(12):6366. doi: 10.3390/ijms23126366 (PMC9223735; doi:10.3390/ijms23126366)
Supplement: Supplementary file 1 [file ijms-23-06366-s001.zip]

Archive with 1 entries (1 files):
- ijms-1719621-supplementary.pdf
